# Supplementary material for: Monitoring the Prevalence of Leucocytozoon sabrazesi in Southern China and Testing Tricyclic Compounds against Gametocytes
Source: PLoS One. 2016 Aug 29;11(8):e0161869. doi: 10.1371/journal.pone.0161869 (PMC5003344; doi:10.1371/journal.pone.0161869)
Supplement: S1 Table — (XLSX) [file pone.0161869.s004.xlsx]

## Sheet: Sheet
October, 2014				November, 2014				December, 2014				January, 2015				March, 2015				April, 2015				May, 2015				June, 2015				July, 2015				August, 2015				September, 2015
Sample No.	Gametocytemia (‰)	PCR detection		Sample No.	Gametocytemia (%)	PCR detection		Sample No.	Gametocytemia (%)	PCR detection		Sample No.	Gametocytemia (%)	PCR detection		Sample No.	Gametocytemia (%)	PCR detection		Sample No.	Gametocytemia (%)	PCR detection		Sample No.	Gametocytemia (%)	PCR detection		Sample No.	Gametocytemia (%)	PCR detection		Sample No.	Gametocytemia (%)	PCR detection		Sample No.	Gametocytemia (%)	PCR detection		Sample No.	Gametocytemia (%)	PCR detection
1003#1	0	+		1119#A	0	-		1204#1P	0.005	+		0118#41	0.001	+		0303#1	0	+		0408#1	0	-		0517#1	0.003	+		0608#1	0.003	+		0716#0	0	+		0818#0	0	-		0908#1	0	+
1003#2	0.003	+		1119#B	0	+		1204#2P	0	-		0118#43	0.003	+		0303#2	0	+		0408#2	0.01	+		0517#2	0.004	+		0608#2	0	+		0716#1	0.003	+		0818#2	0.003	+		0908#2	0.001	+
1003#3	0.001	+		1119#C	0	-		1204#3P	0.001	+		0118#44	0.001	+		0303#3	0	-		0408#3	0	-		0517#3	0	-		0608#3	0.008	+		0716#2	0	+		0818#5	0	+		0908#3	0	+
1003#4	0.001	+		1119#D	0	-		1204#4P	0	-		0118#45	0	-		0303#4	0.014	+		0408#6	0.001	+		0517#4	0.007	+		0608#4	0	+		0716#5	0	+		0818#P	0.006	+		0908#4	0	-
1003#5	0.002	+		1119#E	0	-		1204#5P	0.003	+		0118#3p	0	+		0303#6	0.001	+		0408#3p	0	+						0608#5	0.008	+		0716#P	0.008	+		0818#3P	0.001	+
1003#6	0	+		1119#0	0	+		1204#6P	0	-		0118#6p	0	+		0315#1	0.001	+		0408#4p	0.067	+						0608#6	0.001	+		0716#3P	0.002	+		0818#4P	0.004	+
1003#7	0	+		1119#21	0	+		1204#7P	0	+		0128#1	0	-		0315#2	0	+		0419#2	0.02	+						0623#1	0.005	+		0716#4P	0.006	+
1003#8	0	-		1119#30	0	-		1204#8P	0	-		0128#2	0	+		0315#4	0.03	+		0419#6	0	+						0623#2	0.025	+		0728#0	0	+
1003#9	0	-		1119#31	0	-		1228#3	0	-		0128#3	0	-		0315#5	0.03	+		0419#7	0	-						0623#A	0.003	+		0728#1	0	+
1003#10	0	-						1228#4	0	+		0128#4	0	-		0315#6	0.002	+		0419#3p	0	+						0623#B	0.055	+		0728#2	0.004	+
1003#11	0.019	+						1228#3D	0	+		0128#5	0	-		0315#11	0	+														0728#5	0	+
1016#1	0.004	+						1228#4D	0	-		0128#6	0.001	+		0315#12	0	+														0728#p	0.011	+
1016#2	0.032	+						1228#6P	0	-		0128#7	0.001	+		0315#13	0	+														0728#3p	0.001	+
1016#3	0	-						1228#1Q	0	-		0128#8	0	-		0315#14	0	+														0728#4p	0.002	+
1016#4	0.001	+														0315#15	0	+
1016#5	0.001	+														0315#16	0	+
1016#6	0	+														0315#3p	0	+
1016#7	0	-														0331#1	0	-
1016#8	0	+														0331#6	0.001	+
1016#9	0	+														0331#3p	0	+
1030#1	0.001	+														0331#4p	0.015	+
1030#2	0	+
1030#3	0	+
1030#4	0	+
1030#5	0.01	+
1030#6	0.021	+
1030#7	0	+
1030#8	0	+
1030#9	0.002	+
1030#10	0	+
1030#11	0.0019	+
1030#12	0	+
1030#13	0.001	+
1030#14	0	+
