# Supplementary material for: Monitoring the Prevalence of Leucocytozoon sabrazesi in Southern China and Testing Tricyclic Compounds against Gametocytes
Source: PLoS One. 2016 Aug 29;11(8):e0161869. doi: 10.1371/journal.pone.0161869 (PMC5003344; doi:10.1371/journal.pone.0161869)
Supplement: S2 Table — (XLSX) [file pone.0161869.s005.xlsx]

## Sheet: Sheet
Drug / daily dosage	Primaquine (2 mg/kg)*			Primaquine (2 mg/kg)			Ketotifen (2 mg/kg)			Ketotifen (2 mg/kg)			Control			Control				Clomipramine Hydrochloride (5 mg/kg)			Clomipramine Hydrochloride (5 mg/kg)			Desipramine Hydrochloride (5 mg/kg)			Desipramine Hydrochloride (5 mg/kg)			Control				Sulfaquinoxaline (20 mg/kg)			Sulfaquinoxaline (20 mg/kg)			Control				Pyrimethamine (3.5 mg/kg)			Pyrimethamine (3.5 mg/kg)
Treatment period	15-Jul-2013 to 28-Jul-2013			15-Jul-2013 to 28-Jul-2013			15-Jul-2013 to 28-Jul-2013			15-Jul-2013 to 28-Jul-2013			15-Jul-2013 to 28-Jul-2013			15-Jul-2013 to 28-Jul-2013				22-Nov-2013 to 18-Dec-2013			22-Nov-2013 to 18-Dec-2013			22-Nov-2013 to 18-Dec-2013			22-Nov-2013 to 18-Dec-2013			22-Nov-2013 to 18-Dec-2013				25-Feb-2014 to 15-Mar-2014			25-Feb-2014 to 15-Mar-2014			25-Feb-2014 to 15-Mar-2014				12-Mar-2014 to 26-Mar-2014			12-Mar-2014 to 26-Mar-2014
Chicken ID	#1HC			#5HC			#3HC			#4HC			#6HC			#7HC				#10HC-A			#2HC-B			#7HC-B			#9HC-B			#4HC-B				#5HC-D			#8HC-D			#4HC-D				#1HC-D			#3HC-E
	Date	Gametocytemia (%)	PCR detection	Date	Gametocytemia (%)	PCR detection	Date	Gametocytemia (%)	PCR detection	Date	Gametocytemia (%)	PCR detection	Date	Gametocytemia (%)	PCR detection	Date	Gametocytemia (%)	PCR detection		Date	Gametocytemia (%)	PCR detection	Date	Gametocytemia (%)	PCR detection	Date	Gametocytemia (%)	PCR detection	Date	Gametocytemia (%)	PCR detection	Date	Gametocytemia (%)	PCR detection		Date	Gametocytemia (%)	PCR detection	Date	Gametocytemia (%)	PCR detection	Date	Gametocytemia (%)	PCR detection		Date	Gametocytemia (%)	PCR detection	Date
	2013.7.15	0.036	+	2013.7.15	0.003	+	2013.7.15	0.013	+	2013.7.15	0.004	+	2013.7.15	0.005	+	2013.7.15	0.005	+		2013.11.22	0.108	+	2013.11.22	0.083	+	2013.11.22	0.075	+	2013.11.22	0.658	+	2013.11.22	0.0167	+		2014.2.25	0.092	+	2014.2.25	0.93	+	2014.2.25	0.014	+		2014.3.12	0.033	+	2014.3.12
	2013.7.18	0.03	+	2013.7.18	0.005	+	2013.7.18	0.025	+	2013.7.18	0.0025	+	2013.7.18	0.0013	+	2013.7.18	0.027	+		2013.11.25	0.0058	+	2013.11.25	0.0375	+	2013.11.25	0.005	+	2013.11.25	0.025	+	2013.11.25	0.007	+		2014.2.27	0.108	+	2014.2.27	0.106	+	2014.2.27	0.004	+		2014.3.15	0.065	+	2014.3.15
	2013.7.23	0.0025	+	2013.7.23	0	+	2013.7.23	0.0025	+	2013.7.23	0.0025	+	2013.7.23	0.0025	+	2013.7.23	0.015	+		2013.11.28	0.0042	+	2013.11.28	0.046	+	2013.11.28	0.011	+	2013.11.28	0.025	+	2013.11.28	0.0068	+		2014.3.1	0.061	+	2014.3.1	0.73	+	2014.3.1	0.006	+		2014.3.19	0.096	+	2014.3.19
	2013.7.27	0	-	2013.7.27	0	+	2013.7.27	0.0033	+	2013.7.27	0.0025	+	2013.7.27	0.0025	+	2013.7.27	0.0033	+		2013.12.3	0.014	+	2013.12.3	0.0089	+	2013.12.3	0.0048	+	2013.12.3	0.022	+	2013.12.3	0	-		2014.3.4	0.062	+	2014.3.4	0.115	+	2014.3.4	0.007	+		2014.3.22	0.117	+	2014.3.22
	2013.7.30	0	-	2013.7.30	0	-	2013.7.30	0.01	+	2013.7.30	0.0025	+	2013.7.30	0.005	+	2013.7.30	0.007	+		2013.12.7	0.008	+	2013.12.7	0.0389	+	2013.12.7	0.035	+	2013.12.7	0.012	+	2013.12.7	0.001	+		2014.3.9	0.003	+	2014.3.9	0.005	+	2014.3.9	0.014	+		2014.3.26	0.087	+	2014.3.26
	2013.8.5	0.0013	-	2013.8.5	0	+	2013.8.5	0.007	+	2013.8.5	0.005	+	2013.8.5	0.0025	+	2013.8.5	0.005	+		2013.12.10	0.0054	+	2013.12.10	0.04	+	2013.12.10	0.0167	+	2013.12.10	0.004	+	2013.12.10	0	+		2014.3.12	0.025	+	2014.3.12	0.052	+	2014.3.12	0.008	+		2014.3.29	0.105	+	2014.3.29
	2013.8.8	0	-	2013.8.8	0	+	2013.8.8	0	+	2013.8.8	0	+	2013.8.8	0	+	2013.8.8	0.005	+		2013.12.13	0.006	+	2013.12.13	0.035	+	2013.12.13	0.008	+	2013.12.13	0.004	+	2013.12.13	0.0014	+		2014.3.15	0.12	+	2014.3.15	0.12	+	2014.3.15	0.003	+		2014.4.2	0.099	+	2014.4.2
	2013.8.12	0	-	2013.8.12	0	+	2013.8.12	0.002	+	2013.8.12	0.002	+	2013.8.12	0.006	+	2013.8.12	0.006	+		2013.12.16	0	+	2013.12.16	0.0036	+	2013.12.16	0.0042	+	2013.12.16	0.001	+	2013.12.16	0.001	+		2014.3.19	0.029	+	2014.3.19	0.038	+	2014.3.19	0.004	+		2014.4.7	0.072	+	2014.4.7
	2013.8.15	0	+	2013.8.15	0	+	2013.8.15	0.0029	+	2013.8.15	0.002	+	2013.8.15	0.0025	+	2013.8.15	0.005	+																		2014.3.22	0.043	+	2014.3.22	0.06	+	2014.3.22	0.005	+
	2013.8.19	0	+	2013.8.19	0	+	2013.8.19	0	+	2013.8.19	0	+	2013.8.19	0	-	2013.8.19	0	+																		2014.3.26	0.019	+	2014.3.26	0.031	+	2014.3.26	0.003	+
	2013.8.22	0	+	2013.8.22	0	+	2013.8.22	0.003	+	2013.8.22	0	+	2013.8.22	0	+	2013.8.22	0.01	+																		2014.3.29	0.008	+	2014.3.29	0.015	+	2014.3.29	0.005	+
	2013.8.26	0	-	2013.8.26	0	+	2013.8.26	0.012	+	2013.8.26	0.0063	+	2013.8.26	0	+	2013.8.26	0.017	+																		2014.4.2	0.004	+	2014.4.2	0.01	+	2014.4.2	0.009	+
				2013.8.29	0	-	2013.8.29	0	+	2013.8.29	0	+	2013.8.29	0.002	+	2013.8.29	0	+																		2014.4.7	0.017	+	2014.4.7	0.013	+	2014.4.7	0.007	+
				2013.9.3	0	-	2013.9.3	0.002	+	2013.9.3	0	+	2013.9.3	0	+	2013.9.3	0.013	+
				2013.9.8	0	-	2013.9.8	0.002	+	2013.9.8	0.002	+	2013.9.8	0	+	2013.9.8	0.003	+
			4
[truncated: 5 more columns]
